# Supplementary material for: In vivo imaging of the human brain with the Iseult 11.7-T MRI scanner
Source: Nat Methods. 2024 Oct 17;21(11):2013–6. doi: 10.1038/s41592-024-02472-7 (PMC11541209; doi:10.1038/s41592-024-02472-7)
Supplement: Supplementary file 3 — Decision times (tab 1) and flanker cost (tab) raw data. [file 41592_2024_2472_MOESM3_ESM.xlsx]

## Sheet: Decision times
subject_id,"run","group","mean_rt"
1,"1_out","0T",475.942028985507
1,"2_in","0T",492.971428571429
1,"3_in_noise","0T",476.114285714286
1,"4_out","0T",440.859154929577
2,"1_out","0T",583.835820895522
2,"2_in","0T",594.818181818182
2,"3_in_noise","0T",540.285714285714
2,"4_out","0T",548.061538461538
3,"1_out","0T",529.242857142857
3,"2_in","0T",594.557142857143
3,"3_in_noise","0T",533.43661971831
3,"4_out","0T",472.986111111111
4,"1_out","0T",672.188405797101
4,"2_in","0T",709.098591549296
4,"3_in_noise","0T",677.91935483871
4,"4_out","0T",608.208955223881
5,"1_out","0T",585.958333333333
5,"2_in","0T",558.057142857143
5,"3_in_noise","0T",538.985074626866
5,"4_out","0T",553.714285714286
6,"1_out","0T",467.845070422535
6,"2_in","0T",587.2
6,"3_in_noise","0T",547.928571428571
6,"4_out","0T",493.671428571429
7,"1_out","0T",573.542857142857
7,"2_in","0T",619.373134328358
7,"3_in_noise","0T",617.527777777778
7,"4_out","0T",568.763888888889
8,"1_out","0T",455.830769230769
8,"2_in","0T",492.375
8,"3_in_noise","0T",483.044117647059
8,"4_out","0T",473.239436619718
9,"1_out","0T",684.09375
9,"2_in","0T",728.354838709677
9,"3_in_noise","0T",738.439393939394
9,"4_out","0T",669.328358208955
10,"1_out","0T",456.231884057971
10,"2_in","0T",452.507042253521
10,"3_in_noise","0T",462.185714285714
10,"4_out","0T",450.231884057971
11,"1_out","0T",515.805970149254
11,"2_in","0T",619.911764705882
11,"3_in_noise","0T",588.44776119403
11,"4_out","0T",523.169014084507
12,"1_out","0T",490.159420289855
12,"2_in","0T",529.130434782609
12,"3_in_noise","0T",550.154929577465
12,"4_out","0T",481.028169014084
13,"1_out","0T",600.583333333333
13,"2_in","0T",547.695652173913
13,"3_in_noise","0T",521.898550724638
13,"4_out","0T",533.930555555556
14,"1_out","0T",517.797101449275
14,"2_in","0T",495.453125
14,"3_in_noise","0T",513.537313432836
14,"4_out","0T",479.885714285714
15,"1_out","0T",757.887323943662
15,"2_in","0T",725.442857142857
15,"3_in_noise","0T",712.971830985916
15,"4_out","0T",651.732394366197
16,"1_out","0T",480.073529411765
16,"2_in","0T",537.236111111111
16,"3_in_noise","0T",491.313432835821
16,"4_out","0T",479.680555555556
18,"1_out","0T",519.142857142857
18,"2_in","0T",571.25
18,"3_in_noise","0T",559.657142857143
18,"4_out","0T",504.605633802817
19,"1_out","0T",524.5
19,"2_in","0T",577.611111111111
19,"3_in_noise","0T",556.75
19,"4_out","0T",456.375
20,"1_out","0T",471.985507246377
20,"2_in","0T",486.617647058824
20,"3_in_noise","0T",488.333333333333
20,"4_out","0T",459.30985915493
21,"1_out","0T",542.263888888889
21,"2_in","0T",577.369230769231
21,"3_in_noise","0T",581.122807017544
21,"4_out","0T",527.214285714286
22,"1_out","11.7T",447.597222222222
22,"2_in","11.7T",542.802816901409
22,"3_in_noise","11.7T",539.388888888889
22,"4_out","11.7T",498.777777777778
23,"1_out","11.7T",552.202898550725
23,"2_in","11.7T",578.339285714286
23,"3_in_noise","11.7T",551.466666666667
23,"4_out","11.7T",516.291666666667
24,"1_out","11.7T",804.80701754386
24,"2_in","11.7T",726.04347826087
24,"3_in_noise","11.7T",724.220588235294
24,"4_out","11.7T",673.069444444444
25,"1_out","11.7T",605.138888888889
25,"2_in","11.7T",573.816901408451
25,"3_in_noise","11.7T",581.671428571429
25,"4_out","11.7T",530.513888888889
26,"1_out","11.7T",544.788732394366
26,"2_in","11.7T",562.955223880597
26,"3_in_noise","11.7T",559.30985915493
26,"4_out","11.7T",559.388888888889
27,"1_out","11.7T",542.521126760563
27,"2_in","11.7T",570.732394366197
27,"3_in_noise","11.7T",545.638888888889
27,"4_out","11.7T",500.097222222222
28,"1_out","11.7T",477.848484848485
28,"2_in","11.7T",554.69014084507
28,"3_in_noise","11.7T",554.514285714286
28,"4_out","11.7T",498.763888888889
29,"1_out","11.7T",377.262295081967
29,"2_in","11.7T",454.582089552239
29,"3_in_noise","11.7T",468.910447761194
29,"4_out","11.7T",428.985915492958
30,"1_out","11.7T",623.220588235294
30,"2_in","11.7T",616.608695652174
30,"3_in_noise","11.7T",623.661764705882
30,"4_out","11.7T",558.069444444444
31,"1_out","11.7T",449.522388059701
31,"2_in","11.7T",472.151515151515
31,"3_in_noise","11.7T",470.294117647059
31,"4_out","11.7T",455.764705882353
32,"1_out","11.7T",425.314285714286
32,"2_in","11.7T",439.476923076923
32,"3_in_noise","11.7T",412.454545454545
32,"4_out","11.7T",386.716417910448
33,"1_out","11.7T",463.65671641791
33,"2_in","11.7T",552.017857142857
33,"3_in_noise","11.7T",516.363636363636
33,"4_out","11.7T",447.34375
34,"1_out","11.7T",432.378787878788
34,"2_in","11.7T",504.377049180328
34,"3_in_noise","11.7T",498.474576271186
34,"4_out","11.7T",425.078125
35,"1_out","11.7T",513.710144927536
35,"2_in","11.7T",542.590909090909
35,"3_in_noise","11.7T",534.608695652174
35,"4_out","11.7T",495.536231884058
36,"1_out","11.7T",514.257142857143
36,"2_in","11.7T",538.584615384615
36,"3_in_noise","11.7T",551.092307692308
36,"4_out","11.7T",503.535211267606
37,"1_out","11.7T",514.455882352941
37,"2_in","11.7T",566.914285714286
37,"3_in_noise","11.7T",522.34375
37,"4_out","11.7T",555.791666666667
38,"1_out","11.7T",519.414285714286
38,"2_in","11.7T",521.913043478261
38,"3_in_noise","11.7T",589.253731343284
38,"4_out","11.7T",477.057971014493
41,"1_out","11.7T",592.085714285714
41,"2_in","11.7T",616.140845070423
41,"3_in_noise","11.7T",645.136363636364
41,"4_out","11.7T",630.676056338028
42,"1_out","11.7T",620.535211267606
42,"2_in","11.7T",587.955223880597
42,"3_in_noise","11.7T",561.044776119403
42,"4_out","11.7T",539.985714285714

## Sheet: Flanker cost
subject_id,"run","group","flanker_congruency","mean_rt"
1,"1_out","0T","cong",420.162162162162
1,"1_out","0T","incong",540.4375
1,"2_in","0T","cong",453.567567567568
1,"2_in","0T","incong",537.151515151515
1,"3_in_noise","0T","cong",444.405405405405
1,"3_in_noise","0T","incong",511.666666666667
1,"4_out","0T","cong",392.783783783784
1,"4_out","0T","incong",493.176470588235
2,"1_out","0T","cong",522.529411764706
2,"1_out","0T","incong",647
2,"2_in","0T","cong",531.205882352941
2,"2_in","0T","incong",662.40625
2,"3_in_noise","0T","cong",492.914285714286
2,"3_in_noise","0T","incong",599.5
2,"4_out","0T","cong",468.030303030303
2,"4_out","0T","incong",630.59375
3,"1_out","0T","cong",461.25
3,"1_out","0T","incong",601.235294117647
3,"2_in","0T","cong",516.555555555556
3,"2_in","0T","incong",677.147058823529
3,"3_in_noise","0T","cong",472.243243243243
3,"3_in_noise","0T","incong",600.029411764706
3,"4_out","0T","cong",411.405405405405
3,"4_out","0T","incong",538.085714285714
4,"1_out","0T","cong",567.771428571429
4,"1_out","0T","incong",779.676470588235
4,"2_in","0T","cong",575.783783783784
4,"2_in","0T","incong",854.176470588235
4,"3_in_noise","0T","cong",544.594594594595
4,"3_in_noise","0T","incong",875.24
4,"4_out","0T","cong",471.594594594595
4,"4_out","0T","incong",776.7
5,"1_out","0T","cong",537
5,"1_out","0T","incong",637.714285714286
5,"2_in","0T","cong",507.486486486487
5,"2_in","0T","incong",614.757575757576
5,"3_in_noise","0T","cong",507.891891891892
5,"3_in_noise","0T","incong",577.333333333333
5,"4_out","0T","cong",492.702702702703
5,"4_out","0T","incong",622.121212121212
6,"1_out","0T","cong",422.297297297297
6,"1_out","0T","incong",517.411764705882
6,"2_in","0T","cong",520.324324324324
6,"2_in","0T","incong",662.181818181818
6,"3_in_noise","0T","cong",486.351351351351
6,"3_in_noise","0T","incong",616.969696969697
6,"4_out","0T","cong",451.567567567568
6,"4_out","0T","incong",540.878787878788
7,"1_out","0T","cong",501.513513513513
7,"1_out","0T","incong",654.30303030303
7,"2_in","0T","cong",533.378378378378
7,"2_in","0T","incong",725.433333333333
7,"3_in_noise","0T","cong",527.702702702703
7,"3_in_noise","0T","incong",712.485714285714
7,"4_out","0T","cong",504.891891891892
7,"4_out","0T","incong",636.285714285714
8,"1_out","0T","cong",405.222222222222
8,"1_out","0T","incong",518.655172413793
8,"2_in","0T","cong",457.567567567568
8,"2_in","0T","incong",529.171428571429
8,"3_in_noise","0T","cong",438.485714285714
8,"3_in_noise","0T","incong",530.30303030303
8,"4_out","0T","cong",411.108108108108
8,"4_out","0T","incong",540.852941176471
9,"1_out","0T","cong",608.432432432432
9,"1_out","0T","incong",787.777777777778
9,"2_in","0T","cong",638.189189189189
9,"2_in","0T","incong",861.8
9,"3_in_noise","0T","cong",624.702702702703
9,"3_in_noise","0T","incong",883.551724137931
9,"4_out","0T","cong",568.611111111111
9,"4_out","0T","incong",786.290322580645
10,"1_out","0T","cong",426
10,"1_out","0T","incong",491.1875
10,"2_in","0T","cong",430.783783783784
10,"2_in","0T","incong",476.147058823529
10,"3_in_noise","0T","cong",432.72972972973
10,"3_in_noise","0T","incong",495.212121212121
10,"4_out","0T","cong",429.783783783784
10,"4_out","0T","incong",473.875
11,"1_out","0T","cong",461.945945945946
11,"1_out","0T","incong",582.233333333333
11,"2_in","0T","cong",532.594594594595
11,"2_in","0T","incong",724.129032258065
11,"3_in_noise","0T","cong",485.361111111111
11,"3_in_noise","0T","incong",708.161290322581
11,"4_out","0T","cong",474.513513513513
11,"4_out","0T","incong",576.117647058824
12,"1_out","0T","cong",432.054054054054
12,"1_out","0T","incong",557.34375
12,"2_in","0T","cong",466.378378378378
12,"2_in","0T","incong",601.6875
12,"3_in_noise","0T","cong",466.594594594595
12,"3_in_noise","0T","incong",641.088235294118
12,"4_out","0T","cong",420.621621621622
12,"4_out","0T","incong",546.764705882353
13,"1_out","0T","cong",585.756756756757
13,"1_out","0T","incong",616.257142857143
13,"2_in","0T","cong",518.722222222222
13,"2_in","0T","incong",579.30303030303
13,"3_in_noise","0T","cong",482.142857142857
13,"3_in_noise","0T","incong",562.823529411765
13,"4_out","0T","cong",492.945945945946
13,"4_out","0T","incong",577.257142857143
14,"1_out","0T","cong",422.189189189189
14,"1_out","0T","incong",628.34375
14,"2_in","0T","cong",433.324324324324
14,"2_in","0T","incong",580.592592592593
14,"3_in_noise","0T","cong",448.837837837838
14,"3_in_noise","0T","incong",593.333333333333
14,"4_out","0T","cong",403.216216216216
14,"4_out","0T","incong",565.848484848485
15,"1_out","0T","cong",737.972972972973
15,"1_out","0T","incong",779.558823529412
15,"2_in","0T","cong",696.722222222222
15,"2_in","0T","incong",755.852941176471
15,"3_in_noise","0T","cong",682.972972972973
15,"3_in_noise","0T","incong",745.617647058824
15,"4_out","0T","cong",571.702702702703
15,"4_out","0T","incong",738.823529411765
16,"1_out","0T","cong",425.756756756757
16,"1_out","0T","incong",544.903225806452
16,"2_in","0T","cong",497.72972972973
16,"2_in","0T","incong",579
16,"3_in_noise","0T","cong",424.648648648649
16,"3_in_noise","0T","incong",573.533333333333
16,"4_out","0T","cong",440.459459459459
16,"4_out","0T","incong",521.142857142857
18,"1_out","0T","cong",462.777777777778
18,"1_out","0T","incong",578.823529411765
18,"2_in","0T","cong",522.514285714286
18,"2_in","0T","incong",630.068965517241
18,"3_in_noise","0T","cong",525.111111111111
18,"3_in_noise","0T","incong",596.235294117647
18,"4_out","0T","cong",459.135135135135
18,"4_out","0T","incong",554.088235294118
19,"1_out","0T","cong",478.27027027027
19,"1_out","0T","incong",576.333333333333
19,"2_in","0T","cong",541.540540540541
19,"2_in","0T","incong",615.742857142857
19,"3_in_noise","0T","cong",498.216216216216
19,"3_in_noise","0T","incong",618.628571428571
19,"4_out","0T","cong",416.27027027027
19,"4_out","0T","incong",498.771428571429
20,"1_out","0T","cong",406.486486486487
20,"1_out","0T","incong",547.71875
20,"2_in","0T","cong",438.513513513513
20,"2_in","0T","incong",544.032258064516
20,"3_in_noise","0T","cong",434.344827586207
20,"3_in_noise","0T","incong",550.96
20,"4_out","0T","cong",399.324324324324
20,"4_out","0T","incong",524.588235294118
21,"1_out","0T","cong",497.702702702703
21,"1_out","0T","incong",589.371428571429
21,"2_in","0T","cong",546.514285714286
21,"2_in","0T","incong",613.366666666667
21,"3_in_noise","0T","cong",530.59375
21,"3_in_noise","0T","incong",645.8
21,"4_out","0T","cong",490.378378378378
21,"4_out","0T","incong",568.515151515152
22,"1_out","11.7T","cong",394.891891891892
22,"1_out","11.7T","incong",503.314285714286
22,"2_in","11.7T","cong",487.756756756757
22,"2_in","11.7T","incong",602.705882352941
22,"3_in_noise","11.7T","cong",472.594594594595
22,"3_in_noise","11.7T","incong",610
22,"4_out","11.7T","cong",429.891891891892
22,"4_out","11.7T","incong",571.6
23,"1_out","11.7T","cong",502
23,"1_out","11.7T","incong",603.882352941176
23,"2_in","11.7T","cong",538.081081081081
23,"2_in","11.7T","incong",656.736842105263
23,"3_in_noise","11.7T","cong",510.166666666667
23,"3_in_noise","11.7T","incong",613.416666666667
23,"4_out","11.7T","cong",475.405405405405
23,"4_out","11.7T","incong",559.514285714286
24,"1_out","11.7T","cong",701.638888888889
24,"1_out","11.7T","incong",981.666666666667
24,"2_in","11.7T","cong",591.583333333333
24,"2_in","11.7T","incong",872.727272727273
24,"3_in_noise","11.7T","cong",588.243243243243
24,"3_in_noise","11.7T","incong",886.516129032258
24,"4_out","11.7T","cong",581.648648648649
24,"4_out","11.7T","incong",769.714285714286
25,"1_out","11.7T","cong",518.216216216216
25,"1_out","11.7T","incong",697.028571428571
25,"2_in","11.7T","cong",515.756756756757
25,"2_in","11.7T","incong",637
25,"3_in_noise","11.7T","cong",498.621621621622
25,"3_in_noise","11.7T","incong",674.787878787879
25,"4_out","11.7T","cong",450.972972972973
25,"4_out","11.7T","incong",614.6
26,"1_out","11.7T","cong",512.783783783784
26,"1_out","11.7T","incong",579.617647058824
26,"2_in","11.7T","cong",530.235294117647
26,"2_in","11.7T","incong",596.666666666667
26,"3_in_noise","11.7T","cong",502.702702702703
26,"3_in_noise","11.7T","incong",620.911764705882
26,"4_out","11.7T","cong",527.864864864865
26,"4_out","11.7T","incong",592.714285714286
27,"1_out","11.7T","cong",514.111111111111
27,"1_out","11.7T","incong",571.742857142857
27,"2_in","11.7T","cong",517.805555555556
27,"2_in","11.7T","incong",625.171428571429
27,"3_in_noise","11.7T","cong",482.432432432432
27,"3_in_noise","11.7T","incong",612.457142857143
27,"4_out","11.7T","cong",452.405405405405
27,"4_out","11.7T","incong",550.514285714286
28,"1_out","11.7T","cong",406.027027027027
28,"1_out","11.7T","incong",569.48275862069
28,"2_in","11.7T","cong",469.72972972973
28,"2_in","11.7T","incong",647.147058823529
28,"3_in_noise","11.7T","cong",478.297297297297
28,"3_in_noise","11.7T","incong",639.969696969697
28,"4_out","11.7T","cong",431.540540540541
28,"4_out","11.7T","incong",569.828571428571
29,"1_out","11.7T","cong",337.297297297297
29,"1_out","11.7T","incong",438.875
29,"2_in","11.7T","cong",419.243243243243
29,"2_in","11.7T","incong",498.166666666667
29,"3_in_noise","11.7T","cong",415.351351351351
29,"3_in_noise","11.7T","incong",534.966666666667
29,"4_out","11.7T","cong",378.891891891892
29,"4_out","11.7T","incong",483.5
30,"1_out","11.7T","cong",567.342857142857
30,"1_out","11.7T","incong",682.484848484848
30,"2_in","11.7T","cong",557.571428571429
30,"2_in","11.7T","incong",677.382352941176
30,"3_in_noise","11.7T","cong",543.382352941176
30,"3_in_noise","11.7T","incong",703.941176470588
30,"4_out","11.7T","cong",494.540540540541
30,"4_out","11.7T","incong",625.228571428571
31,"1_out","11.7T","cong",396.243243243243
31,"1_out","11.7T","incong",515.233333333333
31,"2_in","11.7T","cong",417.702702702703
31,"2_in","11.7T","incong",541.620689655172
31,"3_in_noise","11.7T","cong",423.243243243243
31,"3_in_noise","11.7T","incong",526.451612903226
31,"4_out","11.7T","cong",411.972222222222
31,"4_out","11.7T","incong",505.03125
32,"1_out","11.7T","cong",381.972972972973
32,"1_out","11.7T","incong",473.909090909091
32,"2_in","11.7T","cong",403.916666666667
32,"2_in","11.7T","incong",483.620689655172
32,"3_in_noise","11.7T","cong",371.891891891892
32,"3_in_noise","11.7T","incong",464.206896551724
32,"4_out","11.7T","cong",346.702702702703
32,"4_out","11.7T","incong",436.066666666667
33,"1_out","11.7T","cong",410.108108108108
33,"1_out","11.7T","incong",529.7
33,"2_in","11.7T","cong",519.766666666667
33,"2_in","11.7T","incong",589.230769230769
33,"3_in_noise","11.7T","cong",506.576923076923
33,"3_in_noise","11.7T","incong",530.5
33,"4_out","11.7T","cong",395.277777777778
33,"4_out","11.7T","incong",514.285714285714
34,"1_out","11.7T","cong",368.891891891892
34,"1_out","11.7T","incong",513.379310344828
34,"2_in","11.7T","cong",444.027027027027
34,"2_in","11.7T","incong",597.416666666667
34,"3_in_noise","11.7T","cong",421.685714285714
34,"3_in_noise","11.7T","incong",610.458333333333
34,"4_out","11.7T","cong",368.891891891892
34,"4_out","11.7T","incong",502.074074074074
35,"1_out","11.7T","cong",462.918918918919
35,"1_out","11.7T","incong",572.4375
35,"2_in","11.7T","cong",499.972222222222
35,"2_in","11.7T","incong",593.733333333333
35,"3_in_noise","11.7T","cong",484.135135135135
35,"3_in_noise","11.7T","incong",592.96875
35,"4_out","11.7T","cong",452.459459459459
35,"4_out","11.7T","incong",545.34375
36,"1_out","11.7T","cong",446.756756756757
36,"1_out","11.7T","incong",589.939393939394
36,"2_in","11.7T","cong",472.228571428571
36,"2_in","11.7T","incong",616
36,"3_in_noise","11.7T","cong",471.818181818182
36,"3_in_noise","11.7T","incong",632.84375
36,"4_out","11.7T","cong",443.027027027027
36,"4_out","11.7T","incong",569.382352941176
37,"1_out","11.7T","cong",481.243243243243
37,"1_out","11.7T","incong",554.096774193548
37,"2_in","11.7T","cong",514.108108108108
37,"2_in","11.7T","incong",626.121212121212
37,"3_in_noise","11.7T","cong",463.942857142857
37,"3_in_noise","11.7T","incong",592.827586206897
37,"4_out","11.7T","cong",489
37,"4_out","11.7T","incong",626.4
38,"1_out","11.7T","cong",455.621621621622
38,"1_out","11.7T","incong",590.939393939394
38,"2_in","11.7T","cong",476.135135135135
38,"2_in","11.7T","incong",574.84375
38,"3_in_noise","11.7T","cong",493.486486486487
38,"3_in_noise","11.7T","incong",707.366666666667
38,"4_out","11.7T","cong",411.75
38,"4_out","11.7T","incong",548.30303030303
41,"1_out","11.7T","cong",500.756756756757
41,"1_out","11.7T","incong",694.484848484848
41,"2_in","11.7T","cong",508.675675675676
41,"2_in","11.7T","incong",733.088235294118
41,"3_in_noise","11.7T","cong",561.264705882353
41,"3_in_noise","11.7T","incong",734.25
41,"4_out","11.7T","cong",540.675675675676
41,"4_out","11.7T","incong",728.617647058824
42,"1_out","11.7T","cong",560.864864864865
42,"1_out","11.7T","incong",685.470588235294
42,"2_in","11.7T","cong",515.805555555556
42,"2_in","11.7T","incong",671.741935483871
42,"3_in_noise","11.7T","cong",471.472222222222
42,"3_in_noise","11.7T","incong",665.064516129032
42,"4_out","11.7T","cong",493.864864864865
42,"4_out","11.7T","incong",591.69696969697
